# Supplementary material for: Association of baseline hematoma and edema volumes with one-year outcome and long-term survival after spontaneous intracerebral hemorrhage: A community-based inception cohort study
Source: Int J Stroke. 2020 Nov 25;16(7):828–39. doi: 10.1177/1747493020974282 (PMC8521378; doi:10.1177/1747493020974282)
Supplement: sj-zip-1-wso-10.1177_1747493020974282 - Supplemental material for Association of baseline hematoma and edema volumes with one-year outcome and long-term survival after spontaneous intracerebral hemorrhage: A community-based inception cohort study [file sj-zip-1-wso-10.1177_1747493020974282.zip]

Archive with 3 entries (3 files):
- Supplementary materials - tables_clean.docx
- Supplementary Figure 1.tiff
- Supplementary materials - protocol.docx
